# Supplementary material for: Molecular Dynamics Investigation of Lipid-Specific Interactions with a Fusion Peptide
Source: Biomolecules. 2024 Feb 27;14(3):285. doi: 10.3390/biom14030285 (PMC10968095; doi:10.3390/biom14030285)
Supplement: Supplementary file 1 [file biomolecules-14-00285-s001.zip]

Archive with 1 entries (1 files):
- lipid_peptide11v2_si.pdf
